# Supplementary material for: Further Advance of Gambierdiscus Species in the Canary Islands, with the First Report of Gambierdiscus belizeanus
Source: Toxins (Basel). 2020 Oct 31;12(11):692. doi: 10.3390/toxins12110692 (PMC7693352; doi:10.3390/toxins12110692)
Supplement: Supplementary file 1 [file toxins-12-00692-s001.zip]

Archive with 4 entries (3 files):
- toxins-958273 supp/Table S1 supplementary material.xlsx
- toxins-958273 supp/Table S2 supplementary material.xlsx
- toxins-958273 supp/toxins-958273-table s3.docx
- toxins-958273 supp/
