# Supplementary material for: Further Advance of Gambierdiscus Species in the Canary Islands, with the First Report of Gambierdiscus belizeanus
Source: Toxins (Basel). 2020 Oct 31;12(11):692. doi: 10.3390/toxins12110692 (PMC7693352; doi:10.3390/toxins12110692)
Supplement: Supplementary file 1 [file toxins-12-00692-s001.zip › toxins-958273 supp/Table S1 supplementary material.xlsx]

## Sheet: Full 1
Reference station		Sampling-event	In situ measurements					Geographical coordinates
	Location	Date	Seawater Temperature (°C)	Salinity	Oxygen saturation (%)	Oxygen concentration (mg/L)	pH	Latitude	Longitude
1	Charco Azul	2017-10-25	23.53	36.01	109.8	7.58	2020-02-08	27°45'43.80"N	18° 2'24.33"W
2	Charco Manso	2017-10-25	23.93	36.03	102.9	2020-06-07	8.18	27°50'55.20"N	17°55'25.00"W
3	Tamaduste	2017-10-25	23.74	35.74	88.9	2020-12-06	2020-05-08	27°49'26.48"N	17°53'42.70"W
4	La Restinga	2017-10-25	24.49	35.96	101.6	2020-09-06	8.29	27°38'24.16"N	17°58'52.86"W
5	Tacoron	2017-10-25	24.15	35.84	98.3	6.72	8.24	27°40'13.34"N	18° 1'35.20"W
6	Orchilla	2017-10-25	23.91	35.99	99.6	2020-03-06	8.19	27°42'15.67"N	18° 7'59.82"W
7	Verodal	2017-10-25	24.33	35.9	96.4	2020-05-06	8.15	27°44'54.34"N	18° 9'8.00"W
8	La Fajana	2017-10-21	23.18	36.01	68.6	4.75	2020-09-08	28°50'33.56"N	17°47'24.15"W
9	El Puerto Espíndola	2017-10-21	23.25	35.2	91.05	6.31	7.71	28°48'38.28"N	17°45'48.58"W
10	Los Cancajos	2017-10-21	22.92	34.9	87.9	2020-02-06	7.95	28°39'16.27"N	17°45'41.22"W
11	Salemera	2017-10-20	2020-09-24	35.25	89.5	6.17	2020-01-08	28°34'8.34"N	17°45'41.25"W
12	El Puerto de Trigo	2017-10-21	23.15	36.18	92.6	6.37	7.42	28°29'57.49"N	17°48'46.36"W
13	El Faro Fuencaliente	2017-10-20	23.75	35.94	100.2	6.84	7.93	28°27'21.12"N	17°50'40.59"W
14	Tazacorte	2017-10-21	24.37	35.99	92.5	6.31	8.17	28°39'5.28"N	17°56'56.21"W
15	Puntagorda	2017-10-21	24.29	36.03	100.8	6.83	8.19	28°45'11.77"N	18° 0'16.74"W
16	Vallehermoso	2017-10-27	23.17	35.2	100	7.21	8.29	28°12'12.41"N	17°15'9.59"W
17	La Caleta	2017-10-27	21.76	35.98	107.2	7.63	8.14	28°10'27.40"N	17° 9'56.70"W
18	Playa de Ávalos	2017-10-27	2020-05-23	35.88	98.2	6.84	8.58	28° 6'39.25"N	17° 6'20.84"W
19	Playa de la Cueva	2017-10-28	22.75	36	106.1	7.41	7.61	28° 5'23.69"N	17° 6'20.94"W
20	Playa de Vueltas	2017-10-27	25.17	34.54	106.1	7.19	7.75	28° 4'55.65"N	17°19'55.05"W
21	Alojera	2017-10-27	23.61	35.62	116.1	2020-04-08	8.13	28° 9'51.52"N	17°20'8.20"W
22	Charca del Viento	2017-10-23	22.52	35.67	93.7	6.67	2020-01-08	28°24'3.17"N	16°40'26.29"W
23	Puerto del Sauzal	2017-10-23	22.65	35.8	84.4	5.95	2020-08-08	28°28'26.10"N	16°26'56.97"W
24	Playa las Teresitas	2017-10-23	23.40	35.93	78.6	5.47	2020-09-08	28°30'32.04"N	16°10'48.04"W
25	El Puertito	2017-10-23	2020-05-23	35.83	78.9	5.45	7.88	28°17'41.00"N	16°22'22.42"W
26	Punta de Abona	2017-10-23	23.26	35.83	92.1	6.37	2020-05-08	28° 9'52.00"N	16°25'43.40"W
27	La Tejita	2017-10-23	22.71	32.22	75	5.25	2020-03-07	28° 1'43.79"N	16°33'5.36"W
28	La Caleta	2017-10-24	23.25	35.91	89.2	6.16	8.13	28° 5'57.33"N	16°45'23.10"W
29	El Puerto de Santiago	2017-10-24	2020-04-23	35.64	88	2020-01-06	2020-09-08	28°14'13.15"N	16°50'34.10"W
30	Punta de Teno	2017-10-24	24.57	35.98	97.5	6.64	2020-01-08	28°20'34.02"N	16°55'10.25"W
31	Punta Sardina	2016-10-13	2020-05-22	37.05	101.8	2020-01-07	2020-02-08	28° 9'14.70"N	15°41'59.40"W
32	El Puertillo, Bañaderos	2016-10-13	2020-04-23	37.08	96.2	6.66	2020-07-08	28° 9'3.60"N	15°32'18.04"W
33	Las Canteras	2017-04-06	2020-02-20	37.12	91.4	6.64	8.25	28° 8'28.75"N	15°26'8.84"W
34	El Confital	2016-10-13	2020-06-22	36.89	106.9	7.44	8.16	28° 9'43.78"N	15°26'26.94"W
35	Melenara	2016-10-14	2020-05-22	37.09	90.7	6.36	2020-01-08	27°59'16.94"N	15°22'24.93"W
36	Playa Tufia	2017-04-04	2020-02-20	36.98	107	7.78	8.20	27°57'43.97"N	15°22'48.50"W
37	Aguimes Arinaga Playa El Cabrón	2017-04-04	20	36.89	105	7.63	2020-11-08	27°52'16.17"N	15°23'8.05"W
38	Arguineguín El Pajar	2017-04-04	2020-08-20	36.89	107	2020-04-09	8.19	27°45'15.29"N	15°40'12.88"W
39	Arguineguín Santa Águeda	2017-04-04	2020-09-19	37.08	128	9.47	2020-05-08	27°45'19.92"N	15°40'53.06"W
39	Arguineguín Santa Águeda	2016-10-14	2020-06-23	36.58	99.6	7.44	2020-10-08	27°45'19.92"N	15°40'53.06"W
40	Las Charcas de Agaete	2017-04-04	2020-09-19	36.96	120	8.56	8.17	28° 6'24.24"N	15°42'39.24"W
40	Las Charcas de Agaete	2016-10-13	22	36.91	78.8	5.55	2020-08-07	28° 6'24.24"N	15°42'39.24"W
41	Caleta del Río, El Cotillo	2016-10-16	25	36.4	95.1	6.39	2020-03-08	28°42'29.07"N	14° 0'53.76"W
42	Majanicho	2016-10-16	2020-03-24	36.5	87.3	5.93	7.97	28°44'21.88"N	13°56'19.60"W
43	Playa Jabalito	2016-10-16	2020-04-22	36.5	80.6	5.66	7.88	28°36'27.61"N	13°49'29.68"W
44	Puerto Lajas	2016-10-16	2020-06-21	37.42	71.2	2020-05-05	7.87	28°32'31.80"N	13°50'11.17"W
45	Puerto Caleta del Fuste	2016-10-15	2020-02-23	36.69	96.2	2020-01-07	2020-02-08	28°23'45.19"N	13°51'11.78"W
46	Gran Tarajal	2016-10-15	2020-04-23	35.18	95.1	2020-03-07	8.14	28°12'34.74"N	14° 0'55.29"W
47	Morro Jable	2016-10-15	2020-04-23	36.04	87.5	6.54	8.15	28° 3'9.53"N	14°21'55.23"W
48	Caleta Caballo	2016-10-17	2020-06-22	36.74	101.9	2020-12-07	2020-02-08	29° 7'14.73"N	13°38'25.67"W
49	Las Cocinitas	2016-10-17	2020-06-22	37.01	104.4	7.28	8.13	29°11'42.93"N	13°25'17.14"W
50	Charco del Palo	2016-10-17	2020-04-22	36.92	104.7	7.33	2020-09-08	29° 5'1.84"N	13°26'58.87"W
51	Puerto Calero	2016-10-17	2020-03-22	36.85	97.9	6.88	2020-06-08	28°54'56.48"N	13°42'38.26"W
52	Playa Mujeres	2016-10-17	2020-04-21	33.27	95.1	6.92	7.92	28°51'15.81"N	13°47'38.84"W
53	El Golfo	2016-10-17	2020-09-20	37.35	84	2020-04-06	8	28°59'6.89"N	13°49'56.15"W
